# Supplementary material for: The Relevance of Endothelial Dysfunction Biomarkers in Thalassemia Patients and Healthy Individuals: A Systematic Review and Meta-Analysis
Source: Int J Mol Sci. 2025 Apr 18;26(8):3842. doi: 10.3390/ijms26083842 (PMC12027490; doi:10.3390/ijms26083842)
Supplement: Supplementary file 1 [file ijms-26-03842-s001.zip]

Archive with 2 entries (2 files):
- Supplementary Table S1. Quality assessment.pdf
- Supplementary Table S2. PRISMA checklist.pdf
